# Supplementary material for: Long-term patient observation after conservative treatment of carpal tunnel syndrome: a summary of two randomised controlled trials
Source: PeerJ. 2019 Nov 8;7:e8012. doi: 10.7717/peerj.8012 (PMC6844241; doi:10.7717/peerj.8012)
Supplement: Supplemental Information 1 [file peerj-07-8012-s001.xlsx]

## Sheet: Arkusz1
	Initials	Initials	Biometric data	Gender	Age	Body height	Body weight	BMI	Group	The number of CTS hands	Dominant hand	Asymptomatic hand	Symptomatic hand					Nerve conduction	posr_czuc_1	median nerve sensory conduction initial	median nerve sensory conduction after 6 months		median nerve motor conduction initial	median nerve motor conduction after 6 months		median nerve latency initial	median nerve latency after 6 months							Test prowokacyjny					Czucie dyskryminacyjne				Two point discrimination symptomatic hand finger 1	Two point discrimination symptomatic hand finger 1 after 6 months	czuc_dys_p1_1w	czuc_dys_p1_2w	czuc_dys_p1_3w	palec_2_zdr
1	m	c		k	64	148	80	36.529	n	2	P		L		2	1	1			33	35		55	55		4.6	4.6																6	5
2	m	c							n	2			p		2	1	1			40	41		51	48		5.2	4.5																5	5
3
4	m	l		k	56	164	80	29.75	n	2	P		L		2	1	2			34	44		51	51		4.7	4.7																4	4
5	m	l							n	2			p		2	1	1			40	44		51	51		4.5	4.5																4	3
6	b	d		k	42	173	72	24.064	n	1	P	L	p		2	0	0			30	30		58	58		5.09	4.8													4			4	4				3
7	i	c		k	57	166	68	24.682	n	1	P	L	p		2	1	1			42	44		43	48		4.6	4.6													4			4	3				3
8
9
10
11
12
13
14
15	r	h		k	43	166	63	22.86	n	1	P	L	p		3	0	0			36	38		66	60		4.3	4.3													2			3	3				2
16	t	k		k	34	164	56	20.825	n	1	P	L	p		3	0	1			45	45		61	61		3.25	3.25													4			5	5				3
17	i	w		k	55	166	64	23.23	n	1	P	L	p		3	1	0			47	37		60	60		4	4													4			6	3				3
18	j	l		k	53	168	62	21.97	n	1	P	L	p		2	1	1			47	38		67	60		4.1	4.1													5			4	4				3
19	n	l		m	61	165	92	33.798	n	1	P	P	L		3	1	1			10	10		45	45		5.1	4.8													5			4	4				4
20	e	s		m	51	175	79	25.8	n	2	P		p		3	2	1			24	22		49	49		4.96	4.96																4	4
21	e	s							n	2			L		3	2	2			20	15		60	60		4.85	4.85																5	5
22	g	k		k	49	167	69	24.748	n	2	P		p		2	0	0			44	44		53	53		4	4																4	4
23	g	k							n	2			L		2	0	0			38	38		63	60		4.1	4.1																4	4
24	h	r		k	56	160	97	37.89	n	2	P		p		2	2	2			44	52		57	50		4	4																3	3
25	h	r							n	2			L		2	1	1			44	38		62	55		3.05	3.05																4	4
26	t	m		k	63	156	69	28.36	n	2	P		p		3	0	1			38	38		60	55		4	4																6	4
27	t	m							n	2			L		3	0	0			47	37		60	55		3.95	3.95																5	5
28	i	r		k	51	164	67	24.916	n	2	P		p		2	1	0			40	33		51	51		5.1	5.1																4	4
29	i	r							n	2			L		2	1	1			23	23		47	48		5.3	5.1																3	3
30	h	w		k	55	168	72	25.513	n	1	P	L	p		2	1	1			42	42		48	48		4.7	4.7													4			4	4				3
31	l	d		k	66	164	68	25.288	n	1	P	L	p		2	0	0			38	38		65	55		4	4													6			4	4				2
32	j	s		m	60	176	95	30.674	n	1	P	L	p		2	1	1			44	33		50	50		4.25	4.25													4			5	5				2
33
34
35
36
37
38
39
40
41	e	n		k	55	158	70	28.044	n	1	P	L	p		2	0	1			25	25		52	52		3.8	3.8													4			4	4				3
42	w	s		k	67	162	60	22.865	n	1	P	L	p		2	1	1			34	34		54	54		4.4	4.4													4			3	3				3
43	z	r		m	49	176	81	26.154	n	2	P		p		2	0	0			24	24		49	49		4.07	4.07																4	4
44	z	r							n	2			L		2	0	0			20	20		60	60		4.1	4.1																5	5
45	j	r		m	56	177	56	17.879	n	1	P	L	p		2	1	1			44	44		59	59		3	3													5			4	4				4
46	j	m		k	54	164	56	20.825	n	1	P	L	p		2	1	1			37	47		60	60		4	4													4			4	4				3
47	j	d		k	67	160	60	23.437	n	1	P	L	p		2	1	0			42	32		50	59		5.3	5.1													4			4	4				3
48	j	k		k	52	160	57	22.265	n	1	P	L	p		3	1	1			48	48		62	62		5.1	5.1													4			5	3				2
49	k	k		k	51	169	62	21.708	n	2	P		p		2	0	0			21	18		52	52		3.9	3.9																5	3
50	k	k							n	2			L		2	0	0			14	10		46	48		4.2	4.2																4	4
51	a	g		k	67	165	72	26.451	n	1	P	L	p		2	1	1			34	34		53	50		4.5	4.5													4			4	4				3
52	j	o		k	64	155	60	24.979	n	1	P	L	p		2	1	1			25	20		52	52		5.6	5.6													4			3	3				3
53	g	k		k	53	155	60	24.979	n	2	P		L		2	0	0			33	40		57	50		4	4																4	4
54	g	k							n	2			p		2	0	1			38	38		56	56		6.1	5.1																4	4
55	g	p		k	64	162	75	28.582	n	1	P	L	p		1	0	0			38	38		38	38		5.87	5.2													7			4	4				4
56	r	p		k	44	152	95	41.125	n	1	P	L	p		2	0	0			14	14		47	48		5.33	5.2													5			3	3				3
57	k	m		k	50	158	70	28.044	n	2	P		L		1	0	0			47	37		56	56		4.2	4.2																3	3
58	k	m							n	2			p		1	0	0			36	46		57	50		4.6	4.6																4	4
59	d	c		k	56	164	72	26.775	n	1	P	L	p		2	1	1			44	40		48	48		4.8	4.8													4			4	3				3
60
61
62
63
64
65
66
67	h	l		k	48	152	60	25.97	n	1	L	P	L		2	1	1			44	44		65	60		3.9	3.9													3			3	3				3
68	e	m		k	57	165	82	30.12	n	1	P	L	p		2	2	2			44	34		61	61		3.8	3.8													3			3	3				3
69	b	b		k	48	152	72	31.16	n	1	P	L	p		2	1	1			44	34		56	56		4	4													3			3	3				3
70	s	z		k	70	158	69	27.64	n	1	P	L	p		3	0	0			42	42		64	62		6.1	5.1													3			4	4				3
71	j	l		k	31	170	70	24.22	n	1	P	L	p		2	1	1			37	37		56	56		5.6	5.2													3			3	3				2
72	e	p		k	51	158	71	28.44	n	1	P	L	p		1	0	0			45	45		56	56		5	5													2			4	4				2
73	b	m		k	50	162	80	30.48	n	1	P	L	p		2	1	1			42	42		60	60		5.1	5.1													4			3	3				3
74	i	p		k	66	159	65	25.71	n	1	P	L	p		1	2	2			38	38		62	60		5	5													4			4	4				3
75	i	k		k	51	165	51	27.92	n	1	P	L	p		2	1	1			42	50		53	53		5.8	5.2													3			3	3				3
76	m	c		k	64	148	80	36.529	n	2	P		L		2	1	1			33	33		55	55		4.6	4.6																6	4
77	m	c							n	2			p		2	1	1			40	34		51	51		5.2	5.2																5	5
78	b	j		k	70	158	50	20.032	n	1	L	P	L		2	1	1			33	40		63	59		2.2	2.2													4			3	3				3
79	l	g		k	56	164	80	29.75	n	2	P		L		2	1	2			44	40		51	51		4.7	4.7																4	4
80	l	g							n	2			p		2	1	1			40	40		51	51		4.5	4.5																4	4
81	d	b		k	42	173	72	24.064	n	1	P	L	p		2	0	0			30	30		58	58		5.09	5.09													4			4	4				3
82	c	i		k	57	166	68	24.682	n	1	P	L	p		2	1	1			37	42		43	48		4.6	4.6													4			4	4				3
83	k	k		k	67	167	79	28.335	n	1	L	P	L		3	1	1			35	30		62	60		4.4	4.4													5			4	4				3
84	k	s		k	60	167	80	28.694	n	1	P	L	p		2	1	1			40	40		62	60		4	4													4			5	5				3
85	m	m		k	26	166	67	24.319	n	2	P		L		2	1	0			58	48		61	61		3.8	3.8																4	4
86	m	m							n	2			p		2	1	1			56	56		59	59		4	4																4	4
87	d	o		k	54	170	70	24.221	n	1	P	L	p		3	0	0			10	8		51	51		5.2	5.2													3			2	2				3
88	t	p		k	52	160	60	23.437	n	2	P		L		2	0	1			44	44		55	55		3.8	3.8																3	3
89	t	p							n	2			p		2	1	1			38	32		55	55		4.3	4.3																3	3
90	h	r		k	43	166	63	22.86	n	1	P	L	p		3	0	0			36	30		66	52		4.3	4.3													2			3	3				2
91	t	s		k	34	164	56	20.825	n	1	P	L	p		3	0	1			45	35		61	61		3.25	3.25													4			5	5				3
92	w	w		k	55	166	64	23.23	n	1	P	L	p		3	1	0			47	34		60	60		4	4													4			6	4				3
93	j	l		k	53	168	62	21.97	n	1	P	L	p		2	1	1			48	30		67	61		4.1	4.1													5			4	4				3
94	k	p		m	61	165	92	33.798	n	1	P	P	L		3	1	1			10	10		45	48		5.1	5.1													5			4	4				4
95	s	k		m	51	175	79	25.8	n	2	P		p		3	2	1			24	15		49	49		4.96	4.96																4	4
96	s	k							n	2			L		3	2	2			20	15		60	60		4.85	4.85																5	5
97	g	w		k	49	167	69	24.748	n	2	P		p		2	0	0			34	20		53	53		4	4																4	4
98	g	w							n	2			L		2	0	0			38	33		63	60		4.1	4.1																4	4
99	b	b		k	56	160	97	37.89	n	2	P		p		2	2	2			52	52		57	57		4	4																3	3
100	b	b							n	2			L		2	1	1			44	44		62	52		3.05	3.05																4	4
101	t	w		k	63	156	69	28.36	n	2	P		p		3	0	1			38	35		60	55		4	4																6	4
102	t	w							n	2			L		3	0	0			33	33		60	60		3.95	3.95																5	5
103	k	p		k	51	164	67	24.916	n	2	P		p		2	1	0			40	33		51	51		5.1	5.1																4	4
104	k	p							n	2			L		2	1	1			23	23		47	39		5.3	5.3																3	3
105
106	m	w		k	64	148	80	36.529	c	2	P		L		2	1	1			33	33		55	45		4.6	4.6																6	4
107	m	w							c	2			p		2	1	1			40	34		51	51		5.2	5.2																5	5
108
109
110
111
112
113
114
115
116
117
118	p	k		k	52	160	60	23.437	c	2	P		L		2	0	1			44	34		55	55		3.8	3.8																3	3
119	p	k							c	2			p		2	1	1			42	42		55	55		4.3	4.3																3	3
120	r	r		k	43	166	63	22.86	c	1	P	L	p		3	0	0			36	36		66	62		4.3	4.3													2			3	3				2
121	t	l		k	34	164	56	20.825	c	1	P	L	p		3	0	1			45	45		61	61		3.25	3.25													4			5	5				3
122	i	k		k	55	166	64	23.23	c	1	P	L	p		3	1	0			47	37		60	60		4	4													4			6	4				3
123	l	i		k	53	168	62	21.97	c	1	P	L	p		2	1	1			48	48		67	61		4.1	4.1													5			4	4				3
124	b	k		m	61	165	92	33.798	c	1	P	P	L		3	1	1			10	10		45	45		5.1	5.1													5			4	4				4
125	g	g		m	51	175	79	25.8	c	2	P		p		3	2	1			24	24		49	49		4.96	4.2																4	4
126	g	g							c	2			L		3	2	2			20	20		60	60		4.85	4.85																5	5
127	b	k		k	49	167	69	24.748	c	2	P		p		2	0	0			44	44		53	53		4	4																4	4
128	b	b							c	2			L		2	0	0			38	33		63	63		4.1	4.1																4	4
129
130
131
132
133
134
135
136	d	s		k	66	164	68	25.288	c	1	P	L	p		2	0	0			48	48		65	61		4	4													6			4	4				2
137	s	j		m	60	176	95	30.674	c	1	P	L	p		2	1	1			44	44		50	50		4.25	4.25													4			5	5				2
138	m	r		k	53	166	62	22.504	c	2	P		L		2	1	1			57	37		66	61		4	4																4	4
139	m	r							c	2			p		2	1	1			49	49		63	63		4.1	4.1																5	5
140	c	w		k	55	170	86	29.757	c	2	P		p		2	1	1			44	44		62	62		5.4	5.4																3	3
141	c	w							c	2			L		2	1	2			52	52		57	57		4.3	4.3																3	3
142	b	m		k	55	161	80	30.864	c	2	P		p		2	1	1			35	35		60	60		5.43	5.43																4	4
143	b	m							c	2			L		2	1	1			36	36		59	59		4.8	4.8																3	3
144	e	p		k	59	168	60	21.261	c	1	P	L	p		2	1	1			24	24		48	48		4.3	4.3													5			4	4				4
145	g	g		k	55	166	72	26.134	c	1	P	L	p		2	0	0			40	40		63	61		4.4	4.4													3			3	3				2
146	e	n		k	55	158	70	28.044	c	1	P	L	p		2	0	1			25	25		52	52		3.8	3.8													4			4	4				3
147	w	s		k	67	162	60	22.865	c	1	P	L	p		2	1	1			44	44		54	54		4.4	4.4													4			3	3				3
148	z	s		m	49	176	81	26.154	c	2	P		p		2	0	0			24	24		49	49		4.07	4.07																4	4
149	z	s							c	2			L		2	0	0			20	20		60	60		4.1	4.1																5	4
150	j	r		m	56	177	56	17.879	c	1	P	L	p		2	1	1			44	44		59	59		3	3													5			4	4				4
151	m	n		k	54	164	56	20.825	c	1	P	L	p		2	1	1			47	47		60	60		4	4													4			4	4				3
152	j	w		k	67	160	60	23.437	c	1	P	L	p		2	1	0			42	42		59	59		5.3	5.3													4			4	4				3
153	j	k		k	52	160	57	22.265	c	1	P	L	p		3	1	1			48	48		62	60		5.1	5.1													4			5	5				2
154	l	l		k	51	169	62	21.708	c	2	P		p		2	0	0			21	21		52	52		3.9	3.9																5	5
155	l	l							c	2			L		2	0	0			14	14		46	46		4.2	4.2																4	4
156	a	g		k	67	165	72	26.451	c	1	P	L	p		2	1	1			34	34		53	53		4.5	4.5													4			4	4				3
157	o	o		k	64	155	60	24.979	c	1	P	L	p		2	1	1			25	25		52	52		5.6	5.6													4			3	3				3
158	g	w		k	53	155	60	24.979	c	2	P		L		2	0	0			40	30		57	57		4	4																4	4
159	g	w								2			p		2	0	1			38	38		56	56		6.1	5.1																4	4
160	g	r		k	64	162	75	28.582	c	1	P	L	p		1	0	0			38	38		38	38		5.87	5.2													7			4	4				4
161	r	s		k	44	152	95	41.125	c	1	P	L	p		2	0	0			14	14		47	47		5.33	5.1													5			3	3				3
162	g	m		k	50	158	70	28.044	c	2	P		L		1	0	0			47	47		56	56		4.2	4.2																3	3
163	g	m							c	2			p		1	0	0			46	46		57	57		4.6	4.6																4	4
164	f	d		k	56	164	72	26.775	c	1	P	L	p		2	1	1			44	44		48	48		4.8	4.8													4			4	4				3
165	s	b		m	72	180	88	27.16	c	1	P	L	p		1	0	0			15	15		48	48		4.5	4.5													4			3	3				3
166	m	b		k	51	166	72	26.134	c	1	P	L	p		3	2	2			45	45		38	38		4.75	4.75													4			4	4				3
167	a	a		k	52	162	76	28.963	c	1	P	L	p		2	1	1			24	24		62	62		3.9	3.9													3			3	3				3
168	m	j		k	52	164	72	26.775	c	2	P		L		2	1	1			40	40		38	38		4.4	4.4																4	4
169	m	j							c	2			p		3	1	1			36	36		66	62		4.1	4.1																5	5
170	b	g		k	48	159	66	26.107	c	1	P	P	L		3	1	2			43	43		48	48		4.3	4.3													3			4	4				3
171	k	j		k	50	168	84	29.766	c	1	P	L	p		3	1	1			47	47		61	61		5.8	5.2													4			4	4				3
172	h	l		k	48	152	60	25.97	c	1	L	P	L		2	1	1			44	44		65	60		3.9	3.9													3			3	3				3
173	e	n		k	57	165	82	30.12	c	1	P	L	p		2	2	2			44	34		61	61		3.8	3.8													3			3	3				3
174	b	k		k	48	152	72	31.16	c	1	P	L	p		2	1	1			44	44		56	56		4	4													3			3	3				3
175	s	w		k	70	158	69	27.64	c	1	P	L	p		3	0	0			42	42		64	0		6.1	5.1													3			4	4				3
176	l	e		k	31	170	70	24.22	c	1	P	L	p		2	1	1			37	37		56	56		5.6	5.6													3			3	3				2
177	e	p		k	51	158	71	28.44	c	1	P	L	p		1	0	0			45	45		56	56		5	5													2			4	4				2
178	b	b		k	50	162	80	30.48	c	1	P	L	p		2	1	1			42	32		60	55		5.1	4.8													4			3	3				3
179	p	i		k	66	159	65	25.71	c	1	P	L	p		1	2	2			38	38		62	55		5	5													4			4	4				3
180	k	k		k	51	165	51	27.92	c	1	P	L	p		2	1	1			52	32		53	53		5.8	5.2													3			3	3				3
181
182
183
184
185
186
187
188
189
190
191
192
193
194
195
196
197
198
199
200
201
